# Supplementary material for: Transfer learning efficiently maps bone marrow cell types from mouse to human using single-cell RNA sequencing
Source: Commun Biol. 2020 Dec 4;3:736. doi: 10.1038/s42003-020-01463-6 (PMC7718277; doi:10.1038/s42003-020-01463-6)
Supplement: Supplementary file 3 — Supplementary Data 1–4 [file 42003_2020_1463_MOESM3_ESM.zip]

Archive with 4 entries (4 files):
- Supp Data 1.csv
- Supp Data 2.csv
- Supp Data 3.csv
- Supp Data 4.csv
