# Supplementary material for: Transfer learning efficiently maps bone marrow cell types from mouse to human using single-cell RNA sequencing
Source: Commun Biol. 2020 Dec 4;3:736. doi: 10.1038/s42003-020-01463-6 (PMC7718277; doi:10.1038/s42003-020-01463-6)
Supplement: Supplementary file 3 — Supplementary Data 1–4 [file 42003_2020_1463_MOESM3_ESM.zip › Supp Data 1.csv]

Rank	HSPCs	Erythroblasts	Monoblasts	Monocytes	Myeloblasts	Myelocytes	Neutrophils	Pro-B	Pre-B	T-NK	Pericytes	Endothelial Cells	Megakaryocytes	Basophils
1	Myct1	Car2	Irf8	Pld4	Elane	Anxa1	Cxcr2	Vpreb3	H2-Ab1	Cd3d	Gpx8	Kdr	Timp3	Ccl3
2	Angpt1	Gypa	F13a1	S100a4	Mpo	Ltf	Mmp8	Akap12	Shisa5	Trbc1	Itm2a	Lrg1	Rab27b	Fcer1a
3	Rgs1	Prdx2	Glipr1	Itgb7	Ms4a3	Lcn2	Ccr1	Cd79b	March1	Cd2	Cd302	Cldn5	Pls1	Ms4a2
4	Pde4b	Alas2	Ly86	Ahnak	Ctsg	Fcnb	Mmp9	Chchd10	Cd74	Tcf7	Serping1	Fam167b	Serpinb10	Hdc
5	Ncl	Slc4a1	Emb	Pid1	Prtn3	Camp	Slc16a3	Cecr2	H2-DMb2	Lck	Adipoq	Osmr	P2rx1	Cyp4f18
6	Apoe	Hemgn	Lgals1	S100a6	Nkg7	Arhgdib	Fpr1	Ptprcap	Ccr7	Klrd1	Agt	Icam1	Ppbp	Csf1
7	Myb	Spta1	Cst3	Rnase6	Rgcc	Itgb2l	Adam8	Lrmp	Gimap1	Cd8b1	Gpx3	Adamts5	Tbxas1	Ccl4
8	Car2	Slc25a37	Psap	Nupr1	Vcam1	Inhba	Sorl1	Smarca4	Ms4a1	Ccl5	Colec12	Selp	Clec1b	Hgf
9	Srgn	Snca	Tyrobp	Tgfbi	Prss57	Cyba	Slc15a3	Arl5c	Cd55	Klrk1	Col1a2	Sema3a	Tpm4	Alox15
10	Zfp36l2	Trim10	Ccr2	Grn	Cst7	Syne2	Hdc	Tifa	Cd79a	Epsti1	Sdc2	Gpm6a	Treml1	Il6
11	Rnf125	Ube2c	Tmsb10	Ctsc	Cd63	Adpgk	S100a6	Ighm	Iglc2	Shisa5	Gas6	Tspan7	Tmem40	Gpr34
12	Nr4a1	Tfdp2	Pmaip1	Naaa	Clec12a	Cybb	Il1r2	Cd79a	Cd19	Cd3e	Cdh11	Tm4sf1	Kalrn	Ier3
13	Ifitm1	Smc4	Vim	Cd209a	Plac8	Pglyrp1	Timp2	Blnk	Rel	Skap1	Sned1	Gadd45g	Pros1	Atp1b1
14	Ptpre	Car1	Slpi	Ctsh	Alas1	Zmpste24	Clec4e	Cnp	Fcer2a	Prkcq	C1ra	Igfbp7	Reep2	Cpa3
15	Tsc22d1	Ppp1r15a	Arhgap17	Capg	Atp8b4	Serpinb1a	Cd300ld	Fam129c	Cmtm6	Il2rb	Igsf3	Adh6b	Gng11	Emilin2
16	Plac8	Tuba4a	Arfip1	Ctss	Serpinb1a	Dstn	Clec4d	Il7r	Elmsan1	Il7r	Kitl	Tiparp	Clu	Gata2
17	Vamp5	Ccne2	Flt3	Ralb	Igsf6	Agpat2	Arg2	Klhl6	Cyp4f18	Cd28	Fbln5	Pparg	Gp9	Fam129a
18	Hlf	Hist1h1e	Bst2	Nrp1	Myb	Igsf6	Ncf2	Arntl	Cd22	Gimap8	Bgn	Tmem176a	Ubash3b	Tmem156
19	Rgs2	Cenpf	Ly6e	Rassf4	Ssr4	Marcksl1	Fpr2	Atp1b1	Zfp523	Ptpn22	Ogn	Npr1	Rgs18	Gpr183
20	Samsn1	Gch1	H2afy	Lgals3	Ifngr1	Aldh3b1	Thbs1	Cd72	Ly86	Thy1	Cxcl14	Plvap	Selp	Cdh1
21	Crem	Nudt4	Mgst1	Sec24b	App	Cpne3	Slc27a4	Ebf1	Grap	Gimap7	Palld	Ushbp1	Myom1	Csf2rb
22	Meis1	St3gal5	Unc93b1	Gpr141	Hsd11b1	Ncf4	S100a11	Bcl7a	St6gal1	Tnfaip3	Lamb1	Pim3	Il12a	Ifitm1
23	Cdkn1a	Chac2	Plac8	Irak2	Rasgrp2	Cnn2	Mxd1	Fcrla	Cxcr5	Sidt1	Serpinh1	Aebp1	Parvb	Osm
24	Gata2	Rsad2	Ctss	Tep1	Srgn	Jrkl	Tmem154	Pou2af1	Capg	Zap70	Antxr1	F8	Nrgn	Ddit4
25	Actg1	Slfn14	Ctsg	Fam117b	Ubtd1	Cited2	Trpm2	Dgkd	Ier5	Ifngr1	Foxc1	Thbd	Prkca	Spry2
26	H2afy	Mkrn1	Igfbp4	Ifi27l2a	Anxa3	Prdx5	Pla2g7	Marcks	Cerk	Trat1	Sfrp4	Galnt15	Rap1b	Rgs1
27	Tmem176b	Abcb4	Sh3bgrl3	Abcd1	Mgam	Hp	Abtb1	Cxxc5	Itsn2	Serpinb6b	Adcy2	Pear1	Plek	Alox5
28	Zyx	Tnfaip2	Pkm	Fn1	Serpine2	Ckap4	Slpi	Lef1	Sp100	Ctsw	Maob	Rcn3	Tsc22d1	Fcer1g
29	Jund	Cenpe	Eif4e3	Klf4	Abcd2	Sh3bp5	Tpd52	Myl4	Gimap6	Cd7	Mpdz	Cd38	Zeb2	Cd84
30	Calcrl	Aspm	Mlkl	Samhd1	Gpi1	Tmsb4x	Fbxl5	Igkc	Fbxo11	P2ry10	Islr	Cdh5	Ly6g6f	Dhx40
31	Slc18a2	Fam111a	Ctsc	Tnf	Gfi1	Pfn1	Plbd1	Siglecg	Bank1	Cd5	Dpysl3	Rasip1	Rap2a	Cd9
32	Taok3	Mt2	Fabp5	Emilin2	Fbp1	Megf9	R3hdm4	Cplx2	Pgap1	Inpp4b	Ibsp	Cfd	Mrvi1	Adora2b
33	Ifrd1	Itsn1	Fcer1g	Ccr2	Cmtm7	Ptpn12	Trp53inp2	Gfra1	Ets1	Samd3	Tln2	Kcnj8	Pde5a	Tbc1d4
34	Ramp1	E2f2	Anxa2	H2-DMa	Pygl	Hist1h1c	Slc7a11	Dusp2	Gtpbp2	Sell	Cyp1b1	Flt1	Alox12	Irak3
35	Nrgn	Cd36	Tmem173	Anxa5	S100a11	Lrg1	Trem1	Bach2	Tuba1a	Vps37b	Mmp13	Arhgap29	Vwf	Csrp3
36	Hoxa9	Arid4a	Casp1	Tpd52	Hp	Neil3	Acvrl1	Ablim1	Igkc	Xcl1	Id4	Ldb2	Apold1	Cd200r1
37	Ikzf2	Hist1h1b	S100a10	Xdh	Myl12b	Lta4h	Grina	Dpp4	Lpp	Ptprc	Igfbp5	Tmem88	Gp1ba	Sytl3
38	Mef2c	Josd2	Nfkbiz	Tnfrsf13b	Lta4h	Ipcef1	Padi4	Sdc4	Stam2	Cd8a	Fstl1	Grrp1	Cxcl5	Il18r1
39	Clec4d	Slk	Coro7	Mcl1	Atp6ap2	Rogdi	Nt5e	Pafah1b3	H2-Ob	Nkg7	Kng1	Nid1	Cd9	Il18rap
40	Pdcd4	Ypel4	Serpinf1	Fgd2	Olr1	Rhou	Slfn4	Id3	C130026I21Rik	Cd27	Rspo3	Dnase1l3	Hmgn3	Nedd4
41	Vim	Arrb1	Egln1	Gpr35	Clec5a	Mapk13	Rassf3	Plekha2	Ap1g2	Macf1	Adamts2	Stap2	F5	Fosb
42	Fosl2	Eif5	Tyw1	Nlrp3	Gda	Slc31a2	Degs1	Mzb1	Iglv3	Prf1	Cpq	Enc1	Itga2b	Pafah2
43	Nr4a2	Ncl	Sphk2	Abca9	Sgms2	Aldh2	Sema4d	Stk4	Tesk1	Serpinb9	Fhl2	Socs3	Gnaz	Abcd3
44	Ccnd2	Cdr2	Ehd4	Fcgr2b	Pglyrp1	Trak2	Ankrd33b	Syk	Cd40	Gimap3	Loxl1	Nrcam	Slc6a4	Mboat1
45	Dnmt3b	Ampd3	Acsl3	Cybb	Fcnb	Gca	Csf3r	Ralgps2	Arhgap25	Cd3g	Grem1	Flt4	Asap2	Ndst2
46	Ndrg1	Wdr26	Bcr	Aif1	Fam126b	Fcer1g	Plk3	Slamf7	Cd274	Txk	Igfbp7	Rhoj	Trove2	Gabbr1
47	Plk2	Stom	Pycard	Ccl2	Dstn	Cd52	Stx11	Tmsb10	Zer1	Map3k3	Hmgn3	Stab2	Rasgrp2	Ccl6
48	Ifngr1	Fam220a	Tpm4	Csf1r	Dynlt3	Dock5	Zcchc2	Cpm	Rbl2	Grap	Cygb	Rasgrp3	Ophn1	Id1
49	Gimap6	Rgcc	Ivns1abp	Tlr2	Cerk	Cd63	Rab8b	Stambpl1	Rasgef1b	S1pr1	App	Dab2	F2rl2	Tnfaip3
50	Dusp5	Cd59a	Fam219b	Prkcd	Ccdc125	Lasp1	Itgal	Sox4	Cyfip2	Stat4	Tmem100	Esam	Myl9	Nlrp3
51	Anxa4	Bpgm	Rbmx2	Psap	Mfsd10	Hlx	Apobr	Dnajc7	Galnt11	Rasal3	Errfi1	Akap12	Ttyh3	Klf7
52	Uba7	Atg4b	Rnpep	Pkib	Tnfaip8	Ostf1	Pi16	Tspan13	Fam120b	Cytip	Ptn	Ipo11	Gp6	Tmem64
53	Osbpl1a	Gda	Gng2	Prkx	Arhgdib	Cenpf	Bmx	Rsph1	Ifi27l2a	Ipcef1	1500009L16Rik	Nbea	Tpm1	Cd63
54	Cpa3	Lpcat1	Prtn3	Bri3	Dnajc13	Id2	Il1b	Uchl1	Card6	Arhgef1	Fxyd1	Vstm4	Mfap3l	Arap3
55	Nkg7	Ccnd3	Cd300lb	Hexa	Lair1	Plaur	Rasgrp4	Msn	Acaa1a	Sept1	Col5a2	Mmrn1	Slc44a1	P2ry14
56	Rbp1	Cfl1	Cfp	Mefv	Phyh	Flna	Dennd3	Bfsp2	Pcmtd1	Bcl11b	Ahnak	Shank3	Bicd1	Gcnt1
57	Kdm5b	Isg15	Pptc7	Plekho1	Msrb1	E2f2	Pygl	C1galt1	H2-Eb2	Camk4	Pdgfrb	Epas1	Cald1	H1f0
58	Aff3	Trak2	Zeb2	Egr2	Rtn3	Slc8b1	Litaf	Fam53b	Syk	Sytl2	Fst	Map1b	Rarg	Sept1
59	Anks1	Ces2g	Aebp2	Cd14	Fam3c	Id1	Fam129a	Il2ra	H2-Oa	Ets1	Chrdl1	Trf	Bin1	Atp6ap2
60	Tgm2	Neil3	Klf4	Tuba1a	Capzb	St3gal5	Ptprc	Tnfrsf13c	Uhrf2	Hopx	Rrad	Rhoc	Itpr2	Acss2
61	Nrip1	Cdc42ep3	Mpo	Gsap	Rnaset2b	Syne1	Tmem71	Psat1	Cbx7	Nfatc1	Nnmt	Tmcc3	Cers5	Tespa1
62	F2r	Zfand5	Selplg	Tbc1d1	Cebpe	Nin	Lgals3	Apobec1	Klf2	Lef1	Tmem176a	Hivep3	Cd226	Anxa1
63	Fos	Cited4	Ppm1d	Arl8a	Ncl	Nhsl2	Tcp11l2	2900026A02Rik	Ahnak	Slamf6	Sparc	Fcgrt	Pik3cg	Arhgap4
64	Def8	Cpeb4	Sod2	Lpar6	Mctp1	Cpeb4	Ndel1	Jund	Tet2	Sh3kbp1	Prrx1	Cxcl10	Sla	Tnfsf14
65	Ccl4	Cdkn2d	Il17ra	Filip1l	BC028528	C5ar1	Samsn1	Ets1	Cd52	Traf1	Gnai1	Pard3	Srgap3	Tec
66	Ulk1	Rbbp8	Map2k5	Lst1	Hnmt	Vim	Tlr2	Snn	Fcrla	Gimap4	Fbn1	Amotl2	Clca1	Il1b
67	Eml4	Fzr1	Nudt16	Cfp	Was	Mgst1	Fgd4	Dok3	Rasgrp3	Chd7	Cdh2	Klf4	Flna	Cnn2
68	Ptprcap	Tspan13	Elmo2	Notch2	Gca	Mef2a	Dhrs9	Foxo1	Cd83	Nabp1	Dpep1	Cmtm8	Gp5	Plek
69	Akt2	Cln8	Ncf1	Clec9a	Pdcd4	Pde2a	Slc11a1	Csrp2	Lrrk2	Tbx21	Hoxa10	Rasd1	Pbx1	Prkd3
70	Msi2	Specc1	Sowahc	Cdkn1a	Cst3	Phactr2	Crispld2	Pten	Pde7a	Itk	Rab34	Rnase4	Clstn3	Nabp1
71	Fermt3	St3gal6	H2afy2	Cd302	Vegfa	Wdr44	Itgam	Myb	Ablim1	Il2rg	Emp2	Cd300lg	Arhgap6	P2rx4
72	Vezf1	Gadd45a	Dram2	Clec4a1	Rhob	Plcg2	Atrn	Blk	Themis2	Itm2a	Fmo2	Plod1	Lat	Trf
73	Tgfb1	Nrbf2	Klhl24	Zfyve9	Csgalnact2	Mppe1	Mtmr6	Acp6	Phf20	Ddb2	Il1rn	Slc31a2	Ilk	Itk
74	Dusp2	Rnf168	Layn	Il6ra	Tmem53	Slk	Lpcat2	Rrm2b	Cd200	Tecpr1	Col6a1	Itga9	Pdgfb	Nfil3
75	Sox4	Cox6b2	Dnm2	Rab11fip2	Gbe1	Atp6ap2	Mcl1	Slc12a6	Ctss	Tmsb10	Cxcl12	Morc4	Paqr7	Fyn
76	Jun	Rps6ka1	5430427O19Rik	Nr4a1	Scd2	Nxt2	Fmnl1	Lbh	Fndc3a	Dennd2d	Rgs3	Fkbp1a	Mmrn1	Cpne2
77	Rab37	Ncaph2	Mtmr14	Il1b	Snrnp48	Plekhg3	Ccl6	Smarcd2	Swap70	Gpr183	Plxdc2	Eng	Tjp2	Fut7
78	Smchd1	Grina	Ccdc174	Ifi205	Ffar2	Arrb2	Klhl2	Elovl6	Nmrk1	Gimap1	S1pr3	Timp3	Peg10	Edem3
79	Heg1	Hist1h2bc	Atp8b4	Cd74	Cited2	Atf6b	Pqlc3	Lig4	Cr2	Kif21b	Tgfbr3	Myzap	Cited2	Litaf
80	Prdm9	Rnf20	Lat2	Cytip	Igfbp4	Mapk3	Dmxl2	Vpreb2	Ctso	Cd53	C4b	Crem	Lgalsl	H2-Oa
81	Homer3	Map4k5	Nek6	Rab11fip1	Scyl3	Pitpnm1	Samd4b	Trp53i11	Uba7	Sacs	Cp	Ypel2	Xpa	Kcnj2
82	Dach1	Hspa4l	Lonrf3	Tfeb	Eif5	Sh3bgrl3	Entpd1	Unc93b1	Plagl2	Dapl1	Bicc1	Rasal2	Col28a1	Emid1
83	Zmiz1	Akap7	Rnf219	Papss2	Otud3	AA467197	Nabp1	B3gnt8	Il10rb	Lat	Scara3	Ralgds	Esam	Faah
84	Skil	Dennd4a	Dirc2	Lilra6	Stap1	Slco4c1	Gsn	Rag2	Zfp90	Ccr5	Mgp	S100a16	Mlf1	Orai2
85	Il1r1	Gpcpd1	Cyb561d2	Ptprj	Atp11b	Cenpe	Syne1	B3galt5	Plekha2	Nr4a3	Mdk	Fmo1	Prkcq	Gzmb
86	Vegfa	Nptn	Taf10	Evi2a	Ogfrl1	Akap11	AA467197	Tpm4	Adrb2	Dgka	Ddr2	Tmem140	Rabgap1l	Il15
87	Rabgap1	Smchd1	Map2k7	Lipa	Pkm	Ski	Sh2d3c	Akap9	Gpr183	Sidt2	Cyr61	Rab11fip3	Tpm2	Klf5
88	Ubald1	Uhrf2	Fut7	Fgd4	Rsu1	Ctdspl	Cdk11b	Lmo4	Pkp3	Ppm1b	Kcne4	Magi1	Fkbp9	Arhgap15
89	Smarca2	Pi4k2b	Pomt1	Coro1a	Ube2c	Hist1h1e	Vasp	Ppp2r5a	Satb1	Slc12a7	Ism1	Btnl9	Dgkg	Btnl9
90	Cmc1	Col5a1	Gm2a	Alcam	Mapkapk3	Olfml2b	Cebpb	Uaca	Add3	Map4k4	Lifr	Slfn5	Unc13d	Snx20
91	S100a10	Ifih1	Golga2	Nav1	Gadd45a	Plcb2	Dhrs7	Fam43a	Btla	Cd226	Ghr	Srgap1	Prrc2a	Cebpa
92	Gabarapl1	Camsap2	Eng	Slc15a3	Alcam	Cebpe	Dusp6	Bst1	Eif2ak3	Sh2d1a	Cald1	Cttnbp2nl	Aff4	Itga2
93	Erg	Ubp1	Vps53	Myof	Prkcb	Tnfaip6	Ssh2	Cd37	Eml4	Cyth4	Col4a1	Rgl1	Maged2	Plk3
94	Chd3	Cdk11b	Bard1	Map3k1	Fgl2	Iqgap1	Trib1	Cfl1	Abl2	Ctla4	Tnc	Grap	Bmp2k	Hcst
95	Plek	Kif2a	Bcl2	Ythdc2	Nit1	Tapbpl	Gng2	E2f2	Lzts3	Cd6	Ptprd	Fkbp7	Tgfb1i1	Gab2
96	Rgs18	Tbcel	Mefv	Clec4e	Far2	Dhrs7	Rnf144a	Rsph9	Sh3bp5	Tanc1	Pcsk5	Lipg	Mafk	Igf1r
97	Agbl3	Cdkn1b	Sell	Cd83	Sgsm3	Myo5a	Dennd1c	Bmf	AB124611	Acly	Gja1	Nfib	Ralgapa2	Hist1h1c
98	Klf8	Slu7	Slc38a7	Tnfaip2	Tbc1d22a	Arhgap19	G0s2	Chst3	Plekhm1	Bcl2a1b	Dcn	Gimap8	Mpp5	Nck2
99	Plxnc1	Ube2o	Ly9	Milr1	Smim19	Kdm6b	Snap23	Ccne2	Map4	Evl	Vasn	Sema6a	Zfand5	Dgat1
100	Car3	Rnf139	Nfil3	Dpep2	Pgam1	Mybl1	Fam209	Gngt2	Rab33b	Sh2d2a	Pla1a	Rarres2	Pdlim7	Cd53
