# Supplementary material for: Transfer learning efficiently maps bone marrow cell types from mouse to human using single-cell RNA sequencing
Source: Commun Biol. 2020 Dec 4;3:736. doi: 10.1038/s42003-020-01463-6 (PMC7718277; doi:10.1038/s42003-020-01463-6)
Supplement: Supplementary file 3 — Supplementary Data 1–4 [file 42003_2020_1463_MOESM3_ESM.zip › Supp Data 2.csv]

Rank	HSPCs	Erythroblasts	Monoblasts	Monocytes	Myeloblasts	Myelocytes	Neutrophils	Pro-B-cells	Pre-B-cells	T-lymphocytes	Pericytes	Endothelial Cells	Megakaryocytes	Basophils
1	Angpt1	Gypa	Irf8	Ccr2	Ms4a3	Ltf	Mmp8	Vpreb3	Cd74	Ccl5	Serping1	Fabp4	Rab27b	Cpa3
2	Myct1	Tmsb4x	F13a1	Ctss	Elane	Lcn2	Mmp9	Cd79a	Ms4a1	Cd3d	Adipoq	Stab2	Itga2b	Fcer1a
3	Rgs1	Car2	Lgals1	S100a4	Prtn3	Camp	Il1r2	Cd79b	Igkc	Gimap6	Cyr61	Gpm6a	Treml1	Gata2
4	Pde4b	Hemgn	Emb	Lgals3	Nkg7	Itgb2l	Lcn2	Ighm	H2-Ab1	Cd3g	Cp	Cldn5	F2rl2	Ms4a2
5	Sox4	Arhgdib	Ly86	F13a1	Ctsg	Anxa1	S100a6	Atp1b1	Cd79a	Cd8b1	Col1a2	Igfbp7	Ppbp	Csf1
6	Srgn	Prdx2	Prtn3	Pld4	Mpo	Cybb	Cxcr2	Fam129c	Iglc2	Trbc1	Sparc	Adamts5	Pls1	Ccl3
7	H2afy	Alas2	Glipr1	S100a6	Clec12a	Fcnb	Thbs1	Fcrla	H2-DMb2	Vps37b	Ogn	Kdr	Timp3	Hdc
8	Plac8	Spta1	Plac8	Ctsc	Prss57	Pglyrp1	Slfn4	Akap12	Cd22	Cd2	Igfbp7	Abcc9	Mmrn1	Ccl4
9	Meis1	Sh3bgrl3	H2afy	Klf4	Cd63	Cpne3	Adam8	Myl4	Ccr7	Shisa5	Igfbp5	Ptprb	Ly6g6f	Ifitm1
10	Apoe	Slc4a1	Ctsg	Tyrobp	Alas1	Hp	Fpr2	Ptprcap	Fcrla	Gimap4	Gpx3	Tm4sf1	Clec1b	Cd63
11	Zfp36l2	Alox5ap	Ccr2	Psap	Serpinb1a	Adpgk	Ltf	Il7r	Cxcr5	P2ry10	Kitl	Tspan7	Alox12	Hgf
12	Nr4a1	Plac8	Mpo	Itgb7	Cst7	Cyba	Plbd1	Mzb1	Prdx2	Klrd1	Cxcl14	Sparc	Pde5a	Cdh1
13	Cdkn1a	Trim10	Vim	Fcer1g	Fcnb	Inhba	Smc4	Cd72	Car2	Gimap7	Fstl1	Timp3	Plek	Il6
14	Ptprcap	Cyba	Tmsb10	Tmsb10	Vcam1	Arhgdib	Ccr1	Pou2af1	Bank1	Ets1	Rarres2	Tfpi	Trpc6	Ier3
15	Ifitm1	Lcp1	Sh3bgrl3	Ly86	Igsf6	Serpinb1a	Hdc	Ebf1	Ighm	Lef1	Ibsp	Mafb	Clu	Alox5
16	Gata2	Gmfg	Ramp1	Cfp	Plac8	Prdx5	Prdx2	Lef1	Gimap6	Tmsb10	Cxcl12	Rnase4	Gng11	Rgs1
17	Tmem176b	S100a11	Cst3	Rassf4	Lta4h	Ckap4	Cd52	Blnk	Rnase6	Cd27	Cd302	Apold1	Mrvi1	Plac8
18	S100a10	Snca	Rassf4	Lgals1	Atp8b4	Prdx2	Pygl	Igkc	Cd2	Ctsw	Agt	Adamts1	Tbxas1	Slc18a2
19	Alas2	Anxa1	S100a10	Ahnak	Arhgdib	Dstn	Camp	Slamf7	Gypa	Epsti1	Lepr	Flt1	Cald1	Fcer1g
20	Spta1	Pkm	Ly6e	Cd52	Hp	Lrg1	Itgam	Arl5c	Siglech	Lck	Lpl	Fam167b	Gp6	Csrp3
21	Myb	Tyrobp	Tmsb4x	Anxa2	Dstn	Igsf6	Anxa1	Bach2	Ctss	Tcf7	Gas6	Cdh5	Lat	Anxa1
22	Gypa	Vim	Pgam1	Vim	Anxa3	Tmsb4x	G0s2	Pafah1b3	Blk	Gimap8	Errfi1	Plvap	Gp9	Sytl3
23	Samsn1	Hp	Unc93b1	S100a10	Ramp1	Cd63	Tyrobp	Plekha2	Pld4	Car2	Fbln5	Ushbp1	Gnaz	Adora2b
24	Snca	Serpinb1a	Atp8b4	Cst3	Cebpe	Ncf1	Car2	Tmsb10	Ptprcap	Sept1	Chrdl1	Il13ra2	Nrgn	Cyp4f18
25	Ccl4	Coro1a	Arhgdib	Anxa5	Gpi1	Fcer1g	Slpi	Cplx2	Tuba4a	Skap1	Gpx8	Lrg1	Kalrn	Plek
26	Rgs2	Slc25a37	Slpi	Ctsh	Pglyrp1	Cd52	AA467197	Sdc4	Shisa5	Sh2d1a	Cdh11	Flt4	Tpm4	Gpr34
27	Trim10	Cd52	Sell	Fn1	Pkm	Itgam	S100a11	Chchd10	Ifi27l2a	Il7r	Adamts1	Ldb2	Tmem40	Osm
28	Rnf125	Srgn	Elane	Cd14	Alox5ap	Cebpe	Lgals3	Lrmp	Cd83	Sidt1	Kng1	Rasip1	Ubash3b	Csf2rb
29	Actg1	Fcer1g	Lcp1	Plac8	Prdx5	Car2	Fpr1	Cxxc5	Ets1	Nr4a3	Esm1	Kcnj8	Cxcl5	Tyrobp
30	Mef2c	Ptprc	Il6ra	Irf8	S100a11	Alox5ap	Dgat1	Smarca4	Hemgn	Xcl1	Gdpd2	Icam1	Myct1	Il18r1
31	Hemgn	Ncf1	Cfp	Tpd52	Sh3bgrl3	AA467197	Clec4e	Cd19	Cd79b	Cd3e	Egr1	Fcgrt	Myl9	Alox5ap
32	Tmsb10	Igsf6	Mef2c	Ccl6	App	Gypa	Tmsb4x	Pax5	Ablim1	S1pr1	C1ra	Cdkn1c	Gp1ba	Atp1b1
33	Hlf	Cd63	Fcer1g	Tgfbi	Hk3	Pygl	Hp	Cpm	Spta1	Ptprc	Cald1	Il6st	P2rx1	Tbc1d4
34	Ramp1	Abcb4	Fabp5	Aif1	Tmsb4x	Cd9	Lcp1	Tifa	Tmsb4x	Prkcq	Abi3bp	Thbd	Myom1	Fam129a
35	Ccnd2	Car1	Selplg	Emb	Hsd11b1	Hsd11b1	Trem1	Hemgn	Spib	Gypa	Id3	Nid1	Tpm2	Tmsb4x
36	Slc25a37	Prdx5	Pkm	Cybb	Cmtm7	Tyrobp	Gypa	Gypa	Ube2c	Prdx2	Lox	Nfib	Cd9	Apoe
37	Tsc22d1	Tmsb10	Hemgn	Tmsb4x	Msrb1	Gca	Ncf1	Rsph1	Fcer2a	Cd28	Serpine2	Egr1	Arhgap6	Angpt1
38	Flt3	Rgs2	Gypa	Sell	Pgam1	Ppp1r15a	Slc16a3	Marcks	Grap	Thy1	Clu	Pparg	Tesc	Cd9
39	Zyx	Mgst1	Ctss	Ccl2	Myb	Syne1	Slc7a11	Spta1	Snca	Klrk1	Fosb	Klf4	Rgs18	Alox15
40	Slc4a1	Clec12a	Clec12a	Il6ra	Srgn	Arrb2	Prdx5	Slc4a1	H2-Ob	Il2rb	Bgn	Sema3a	Rbpms2	Myl12b
41	St3gal5	Cst3	Ctsc	Sh3bgrl3	Myl12b	Lta4h	Itgb2l	Cecr2	Btla	Fyn	Fgf7	Rarres2	Bin2	Ccr1
42	Fos	App	Cd93	Rnase6	Ifngr1	S100a11	Ncl	Dpp4	Slc4a1	Ablim1	Grem1	Arhgap29	Cd226	Rgs2
43	Plek	Cpne3	Tyrobp	Filip1l	Cited2	Sh3bgrl3	Il1b	Ets1	Ikzf3	Tmsb4x	Adamts2	Dab2	Slamf1	Srgn
44	Nr4a2	Ramp1	Milr1	Cebpb	Fam49b	Cnn2	Adpgk	Ablim1	Alas2	Icos	Foxc1	Socs3	Gp5	Gpr183
45	Ikzf2	Actg1	Zeb2	Alox5ap	Rnaset2b	Dgat1	Hemgn	Arntl	Sdc4	Ifngr1	Tnc	F8	Tgfb1i1	Itga2b
46	Glipr1	H2afy	Anxa5	Csf1r	Nin	Ncf4	Ptprc	Gfra1	Gimap1	Hemgn	Apoe	Fosb	Gcsam	Ctsg
47	Tespa1	Cnn2	Alox5ap	Cyba	Cyba	Hemgn	Cybb	Id3	Slc25a37	Ube2c	Sfrp4	Esam	Tmem158	Lcp1
48	E2f2	Myl12b	Srgn	Tlr2	Gmfg	Rac2	Ube2c	Tuba4a	Arhgap25	Ptpn22	Aldh1a2	Fermt2	Serpine2	Lat2
49	Cd27	Lmo4	Rilpl2	Prkcd	Rasgrp2	Dhrs7	Mgst1	Stambpl1	P2ry10	Txk	Serpinh1	Lgmn	Vwf	Ikzf2
50	Gimap6	Atp8b4	Actg1	Cytip	Atp6ap2	Lcp1	Cenpe	Spib	Blnk	Gimap1	Mmp13	Nrp1	Selp	Ddit4
51	Ncl	Spi1	Hexa	Nlrp3	Anxa1	Aldh2	Anxa2	Ppp1r15a	Ppp1r15a	Cenpe	Mpdz	S100a16	Zyx	Sept1
52	Hoxa9	Ppp1r15a	Pkib	Ptprc	Agpat2	Hck	Pglyrp1	Bcl7a	Smc4	Ccr7	Fmo2	Cd38	Angpt1	Il18rap
53	Coro2a	Tfdp2	Gng2	Car2	Spi1	Spta1	Cd300ld	Alas2	March1	Nr4a2	Ebf3	Pros1	F5	Gzmb
54	Nudt4	Anxa2	Ighm	Tpm4	Cst3	Ffar2	Alox5ap	Car2	Card6	Gzma	Fbn1	Epas1	Rap1b	Klf6
55	Ndrg1	Cybb	Coro1a	Gypa	Rgcc	Mapk13	Ppp1r15a	Trim10	Pou2af1	Sh2d2a	Mme	Cdkn1a	Reep2	Abcd3
56	Cxxc5	Prtn3	Arhgap17	Ifi27l2a	Rac2	Plbd1	Litaf	Blk	Pgap1	Slc25a37	Col6a1	Galnt15	Ehd3	Il15
57	Cybb	Sell	Fam107b	Glipr1	Ncf1	Clec12a	Ccl6	Cytip	Cenpe	Sytl2	Igf1	Dnase1l3	Itga6	Tec
58	Ptpre	Pgam1	Igfbp4	Gpr141	Tnfaip8	Mgst1	Clec4d	Klhl6	Car1	Cd8a	Tmem176a	Hes1	Kcnk6	Fam107b
59	Fabp5	Iqgap1	Casp1	Mcl1	H2afy	Rhou	Cyba	Chst3	Mef2c	Cenpf	Fst	Hspb1	Rasgrp2	P2ry10
60	Arhgdib	Rasgrp2	Bcl2	Mefv	Clec5a	Alas2	Alas2	Siglecg	Cd19	Slc4a1	Vcam1	Rasgrp3	Apold1	Hemgn
61	Zfp36	Emb	Cmtm7	Cdkn1a	Ssr4	Agpat2	Dhrs7	Bfsp2	Cdc42ep3	Dusp5	Id4	Osmr	Serpinb10	Btnl9
62	Rgs18	Cotl1	Gmfg	H2-DMa	Ccdc125	G0s2	Cenpf	Trp53i11	Pax5	Alas2	Tmem176b	Tmem176b	Prkca	Nedd4
63	Crem	Dstn	Snx10	Sat1	Cpne3	Clec5a	Ncf2	Slamf6	Trim10	Zap70	Thsd4	Lipg	Bicd1	Samsn1
64	Cmtm7	Sptbn1	Psap	Hemgn	Rab44	Slc25a37	Padi4	Syk	Tfdp2	Traf1	Fermt2	Tmem176a	Prkcq	Prdx2
65	Tmsb4x	Nkg7	Csf1r	Gm2a	Ncf4	Anxa2	Spta1	Tpm4	Cd52	Cd52	Snai2	Cyr61	Bin1	Ets1
66	Eml4	Ptpn18	Car2	Nrp1	Gca	Snca	Tfdp2	Vpreb2	Hist1h1e	Il2rg	Il7	Selp	Pde3a	Cd200r1
67	Cpa3	Slpi	Jun	Naaa	Abcd2	Slfn4	Arhgdib	Dntt	H2-Eb2	Lat	Gja1	Rcn3	Rabgap1l	Spry2
68	Skil	Ms4a3	Klf4	Atf3	Hemgn	Slc4a1	Fcer1g	Snca	Tmsb10	Btg1	Cyp1b1	Gadd45g	Trove2	Lmo4
69	Gda	Pygl	Gm2a	Zfp36	Pygl	Gpsm3	Crispld2	St6gal1	Slk	Serpinb9	Pappa	Npr1	Pbx1	Stx3
70	Gmfg	Fam107b	Alas2	Grn	Ffar2	Cep19	C5ar1	Myb	Cd274	Spta1	Colec12	Map1b	Mfap3l	Emilin2
71	Ifngr1	Lgals1	Spi1	Plek	Igfbp4	Trim10	Tuba4a	Rag2	Cytip	Tuba4a	Antxr1	Adh6b	Capn2	Tespa1
72	Ube2c	Ctsg	Cst7	Tep1	Vat1	Gsn	Bmx	Cd63	Rel	Snca	Nupr1	Gng11	Mef2c	Itgb7
73	Nkg7	Zfp36	Bst2	Cotl1	Gypa	Slco4c1	Samsn1	Snn	Cd55	Ccr5	S1pr3	Sh3bp5	Dok2	Fosb
74	Slc18a2	Anxa3	Mefv	Alas2	Gfi1	Syne2	Ly6e	Cd2	Ahnak	Ptprcap	Fos	Akap12	Mylk	Lgals1
75	Clec4d	Celf2	Tpd52	Msr1	Sat1	Tfdp2	Car1	Ralgps2	Hp	Ppp3cc	Cdh2	Id3	Slc6a4	Cytip
76	Jun	Ncf2	Ssr4	Evi2a	Plcb2	Olfml2b	Rgcc	Cnp	Syk	Tfdp2	Mylk	Apoe	Rasa3	Cd53
77	Pdcd4	Ckap4	Pld4	Iqgap1	Mfsd10	Ptpn6	Actn1	Csrp2	Ralgps2	Hist1h1e	Plxdc2	Col4a1	Clec4g	Gypa
78	Nrgn	Glipr1	Spta1	Nr4a1	Pxk	Abcb4	Apobr	Dusp2	Cd37	Nkg7	Irx3	Fos	I830077J02Rik	Plk3
79	Ivns1abp	Pglyrp1	Slc4a1	Capg	Ogfrl1	Sh3bp5	Trim10	Tnfaip2	Gda	Evl	Igfbp4	Aebp1	Thbs1	Car1
80	Cd69	Gpi1	Fkbp1a	Ly6e	Coro1a	Pkm	Plaur	Dgkd	Cenpf	Satb1	Mdk	Tmem88	Ipo11	Sh3bgrl3
81	Rgcc	Rac2	Ptpn6	Unc93b1	Cnn2	Megf9	6430548M08Rik	Prdx2	Pou2f2	Ctla4	Col4a1	Cfd	Tnfsf14	P2ry14
82	Dusp5	Cmtm7	Tmem173	Snx10	Hdc	Ostf1	Sorl1	Unc93b1	Josd2	Gimap3	Ctgf	Lima1	Tnik	Ccl6
83	Vim	Fam49b	H2-DMa	Gng2	Lcp1	Fpr2	Slc4a1	Sox4	Nudt4	Tnfaip3	Dpep1	Clca1	Ttll11	Litaf
84	Specc1	Sat1	Rac2	Trim30a	Orai1	Ly75	Abcb4	Rag1	Gns	Cd7	Fap	Maff	Rsu1	Car2
85	Ly6e	Cd53	St3gal5	Samhd1	Parvg	Ankrd22	Slc15a3	St3gal5	St6gal1	Card6	Islr	Inhbb	Lgalsl	Prkd3
86	Ninj1	St3gal5	Zfp36l2	Klrb1f	Rsu1	Flna	Snca	Fcer1g	Tcf4	Trim10	Fhl2	Igfbp4	Cnn2	Faah
87	Marcksl1	Hdc	Zfp36	Pycard	Spta1	Aldh3b1	Mxd1	Gda	Cxxc5	Samd3	Ackr4	Pim3	Fermt3	Mboat1
88	Erg	Syk	Tmem156	Fos	Fam107b	Gpi1	Cd9	Rsph9	Cd180	Ncr1	Tpm1	Dlc1	Sh3bgrl3	Nabp1
89	Znrf1	Aldh2	Capzb	Cx3cr1	Aldh2	Lmo4	Srgn	Tspan13	Btg1	Cd5	Zfp36l1	Tiparp	Ralgps2	Tmem156
90	Aff3	Plek	Ccdc50	Klf6	Ptpn18	App	Slc11a1	Lbh	Fam111a	Cxcr6	Prelp	Tgm2	Parvb	Cd84
91	Ier3	Nin	Anxa2	Arhgdib	Capzb	Gmfg	Ckap4	Slc25a37	St3gal5	Tbx21	Lamb1	Myo10	Arpp21	Abcb4
92	Josd2	Ptpn6	Snca	Rel	Sypl	Iqgap1	Gda	Foxo1	Abcb4	Trat1	App	Sema4c	Treml2	Tnfaip8
93	Grina	Igfbp4	Eml4	Zeb2	Alas2	Nhsl2	Msrb1	Igsf6	Specc1	Bcl11b	Rspo3	Stc1	Gmpr	P2rx4
94	Rnf130	Cytip	Eif4e3	H2afy	Mctp1	Msrb1	Arg2	Slk	Chst3	St3gal5	Bmp4	Tcf4	Dhrs3	Nudt4
95	Fosl2	Cited2	Pycard	Selplg	Slc4a1	Vasp	Bst1	Rgcc	Mpo	Tnfrsf18	Pcolce	Cd302	Phlda1	Itk
96	Ddit4	Anxa5	Pmaip1	Csf2ra	Lair1	Actn1	Timp2	Car1	Ccne2	Bcl2a1b	Dlc1	Nr4a1	Lcp2	Serpinb1a
97	St3gal6	Ptpre	Coro2a	Pmaip1	Fbp1	Zmpste24	Actg1	Aff3	Filip1l	Hist1h1b	Clmp	Mertk	Tmsb4x	Hs3st1
98	Cd36	Tnfaip8	Fam49b	Coro1a	Snca	Il1r2	Vasp	Prtn3	Prtn3	Dstn	Ptprd	Nrp2	Tsc22d1	Fyn
99	Cpeb4	Cst7	Coro7	Ramp1	Elovl5	Alox5	Lrg1	Alox5ap	Msrb1	Car1	Marcks	Nr4a2	Arhgap10	Klhl6
100	Zfp608	Hk3	Anxa3	Lyn	Rtn3	Fam49b	Tmcc1	Hp	Alox5ap	Hist1h2bc	Arrdc4	Tjp1	Esam	Sept11
