# Supplementary material for: Transfer learning efficiently maps bone marrow cell types from mouse to human using single-cell RNA sequencing
Source: Commun Biol. 2020 Dec 4;3:736. doi: 10.1038/s42003-020-01463-6 (PMC7718277; doi:10.1038/s42003-020-01463-6)
Supplement: Supplementary file 3 — Supplementary Data 1–4 [file 42003_2020_1463_MOESM3_ESM.zip › Supp Data 3.csv]

	GOTERM_BP_DIRECT	DAVID 6.8	15-Nov-19
	Term	Count	P-Value	Benjamini
HSPCs	hemopoiesis	6	8.50E-05	8.00E-02
	definitive hemopoiesis	4	1.00E-04	5.00E-02
Erythroblasts	respiratory burst	4	4.50E-06	4.30E-03
	superoxide anion generation	4	2.10E-05	9.90E-03
	defense response to bacterium	8	5.80E-05	1.80E-02
	neutrophil activation involved in immune response	3	1.60E-04	3.60E-02
	innate immune response	10	2.20E-04	4.00E-02
	positive regulation of T cell proliferation	5	3.30E-04	5.00E-02
Monoblasts	positive regulation of immune response	5	9.30E-07	9.70E-04
	phagocytosis	6	7.70E-06	4.00E-03
	innate immune response	12	8.00E-06	2.80E-03
	actin filament organization	6	7.60E-05	1.90E-02
	actin cytoskeleton organization	7	1.00E-04	2.10E-02
	negative regulation of growth of symbiont in host	4	1.50E-04	2.60E-02
	immune system process	10	1.80E-04	2.70E-02
Monocytes	innate immune response	17	1.70E-10	1.80E-07
	inflammatory response	15	2.10E-09	1.10E-06
	immune system process	13	5.40E-07	2.00E-04
	positive regulation of tumor necrosis factor production	6	1.20E-05	3.30E-03
	positive regulation of T cell activation	4	8.20E-05	1.80E-02
	cellular response to lipopolysaccharide	8	9.50E-05	1.70E-02
	positive regulation of interleukin-6 production	5	1.40E-04	2.20E-02
	cellular response to extracellular stimulus	4	1.80E-04	2.40E-02
	angiogenesis	8	2.20E-04	2.60E-02
	positive regulation of inflammatory response	5	3.00E-04	3.20E-02
	cellular response to fibroblast growth factor stimulus	4	4.70E-04	4.50E-02
	response to axon injury	4	5.70E-04	5.00E-02
Myeloblasts	phagocytosis	6	5.90E-06	4.50E-03
	response to yeast	4	6.60E-06	2.50E-03
	defense response to bacterium	8	4.70E-05	1.20E-02
	defense response to fungus	4	7.70E-05	1.50E-02
	defense response to Gram-positive bacterium	6	1.00E-04	1.50E-02
	positive regulation of T cell proliferation	5	2.90E-04	3.60E-02
Myelocytes	innate immune response	14	6.70E-08	5.60E-05
	leukotriene metabolic process	4	6.10E-06	2.50E-03
	immune system process	10	1.00E-04	2.80E-02
Neutrophils	innate immune response	16	1.90E-09	1.80E-06
	inflammatory response	14	2.30E-08	1.10E-05
	neutrophil chemotaxis	8	6.30E-08	2.00E-05
	positive regulation of angiogenesis	9	2.00E-07	4.80E-05
	immune system process	12	4.30E-06	8.10E-04
	respiratory burst	4	4.50E-06	7.20E-04
	defense response to bacterium	9	6.30E-06	8.50E-04
	response to lipopolysaccharide	9	7.90E-06	9.40E-04
	superoxide anion generation	4	2.10E-05	2.20E-03
	Fc-gamma receptor signaling pathway	3	7.80E-05	7.40E-03
	T cell differentiation involved in immune response	3	1.60E-04	1.30E-02
	positive regulation of T cell proliferation	5	3.30E-04	2.60E-02
	chemotaxis	6	3.60E-04	2.60E-02
	response to drug	9	3.60E-04	2.40E-02
	leukocyte migration	4	7.00E-04	4.30E-02
Pro-B-cells	B cell receptor signaling pathway	8	1.20E-08	8.70E-06
	B cell differentiation	6	5.80E-05	2.10E-02
	adaptive immune response	7	7.70E-05	1.90E-02
Pre-B-cells	B cell receptor signaling pathway	9	3.90E-10	2.80E-07
	B cell activation	6	3.70E-07	1.30E-04
	immune response	11	1.50E-06	3.50E-04
	immune system process	12	4.80E-06	8.40E-04
	antigen processing and presentation	5	1.80E-04	2.50E-02
	innate immune response	10	2.30E-04	2.70E-02
T lymphocytes	adaptive immune response	12	1.00E-10	8.70E-08
	T cell receptor signaling pathway	9	1.60E-10	6.70E-08
	immune system process	16	7.50E-10	2.10E-07
	positive regulation of T cell proliferation	8	3.20E-08	6.60E-06
	T cell differentiation	7	5.40E-08	9.00E-06
	immune response	12	1.20E-07	1.70E-05
	negative thymic T cell selection	5	5.80E-07	6.90E-05
	inflammatory response	11	8.90E-06	9.30E-04
	positive regulation of alpha-beta T cell proliferation	4	2.00E-05	1.80E-03
	negative regulation of T cell apoptotic process	4	2.00E-05	1.80E-03
	T cell activation	5	2.50E-05	2.10E-03
	positive regulation of T cell activation	4	8.00E-05	6.00E-03
	positive regulation of gene expression	10	1.80E-04	1.20E-02
	positive regulation of calcium-mediated signaling	4	2.30E-04	1.50E-02
	T cell receptor V(D)J recombination	3	2.50E-04	1.50E-02
	T cell costimulation	4	2.60E-04	1.40E-02
	chemotaxis	6	3.20E-04	1.70E-02
	homeostasis of number of cells	4	6.60E-04	3.20E-02
	alpha-beta T cell differentiation	3	1.10E-03	5.00E-02
	positive regulation of isotype switching to IgG isotypes	3	1.10E-03	5.00E-02
	peptidyl-tyrosine autophosphorylation	4	1.10E-03	4.90E-02
Pericytes	cell adhesion	18	7.60E-10	1.00E-06
	osteoblast differentiation	10	9.50E-09	6.20E-06
	collagen fibril organization	7	5.80E-08	2.50E-05
	regulation of cell growth	7	6.60E-07	2.20E-04
	heart development	11	1.40E-06	3.60E-04
	blood vessel development	7	2.20E-06	4.80E-04
	extracellular matrix organization	8	2.60E-06	4.90E-04
	lung development	8	4.60E-06	7.60E-04
	kidney development	8	6.30E-06	9.20E-04
	positive regulation of osteoblast differentiation	6	3.20E-05	4.20E-03
	positive regulation of cell proliferation	13	3.30E-05	3.90E-03
	angiogenesis	9	4.40E-05	4.70E-03
	positive regulation of gene expression	11	5.60E-05	5.60E-03
	ossification	6	1.70E-04	1.50E-02
	cell-cell signaling	6	2.30E-04	2.00E-02
	negative regulation of cell migration	6	2.60E-04	2.10E-02
	aging	7	3.40E-04	2.60E-02
	elastic fiber assembly	3	5.90E-04	4.20E-02
Endothelial Cells	cellular response to vascular endothelial growth factor stimulus	6	8.40E-08	8.30E-05
	angiogenesis	10	4.20E-06	2.10E-03
	gonadotrophin-releasing hormone neuronal migration to the hypothalamus	3	8.00E-05	2.60E-02
	facioacoustic ganglion development	3	8.00E-05	2.60E-02
	semaphorin-plexin signaling pathway involved in neuron projection guidance	3	1.60E-04	3.90E-02
	sympathetic neuron projection extension	3	1.60E-04	3.90E-02
	ventral trunk neural crest cell migration	3	1.60E-04	3.90E-02
	sympathetic neuron projection guidance	3	1.60E-04	3.90E-02
	positive regulation of transcription, DNA-templated	12	2.00E-04	3.80E-02
	single organismal cell-cell adhesion	6	2.50E-04	4.00E-02
	trigeminal ganglion development	3	2.60E-04	3.70E-02
	vascular endothelial growth factor receptor signaling pathway	4	2.90E-04	3.50E-02
	trigeminal nerve structural organization	3	4.00E-04	4.30E-02
	response to hypoxia	7	5.00E-04	4.80E-02
	neural crest cell migration involved in autonomic nervous system development	3	5.50E-04	4.90E-02
Megakaryocytes	blood coagulation	9	1.00E-08	8.10E-06
	cell adhesion	15	1.50E-07	6.00E-05
	hemostasis	6	3.60E-06	9.20E-04
	platelet aggregation	5	4.10E-05	7.80E-03
	platelet activation	5	4.50E-05	7.00E-03
	positive regulation of GTPase activity	7	1.00E-04	1.30E-02
	integrin-mediated signaling pathway	6	1.10E-04	1.20E-02
	intracellular signal transduction	10	2.00E-04	1.90E-02
Basophils	positive regulation of mast cell degranulation	5	1.20E-06	1.20E-03
	positive regulation of ERK1 and ERK2 cascade	9	6.60E-06	3.30E-03
	adaptive immune response	8	8.60E-06	2.80E-03
	inflammatory response	10	8.20E-05	2.00E-02
	immune response	9	9.30E-05	1.80E-02
	integrin-mediated signaling pathway	6	1.30E-04	2.10E-02
	immune system process	10	1.80E-04	2.60E-02
	positive regulation of peptidyl-tyrosine phosphorylation	6	1.90E-04	2.30E-02
	leukocyte chemotaxis	4	2.00E-04	2.20E-02
	positive regulation of calcium-mediated signaling	4	2.60E-04	2.60E-02
	positive regulation of osteoclast differentiation	4	3.00E-04	2.60E-02
	relaxation of cardiac muscle	3	5.60E-04	4.50E-02
