# Supplementary material for: Transfer learning efficiently maps bone marrow cell types from mouse to human using single-cell RNA sequencing
Source: Commun Biol. 2020 Dec 4;3:736. doi: 10.1038/s42003-020-01463-6 (PMC7718277; doi:10.1038/s42003-020-01463-6)
Supplement: Supplementary file 3 — Supplementary Data 1–4 [file 42003_2020_1463_MOESM3_ESM.zip › Supp Data 4.csv]

	GOTERM_BP_DIRECT	DAVID 6.8	23-Jun-20
	Term	Count	P-Value	Benjamini
HSPCs	positive regulation of transcription from RNA polymerase II promoter	23	5.60E-09	6.20E-06
	transcription, DNA-templated	24	7.40E-05	4.10E-02
	definitive hemopoiesis	4	1.00E-04	3.80E-02
Erythroblasts	cell cycle	17	7.40E-08	5.50E-05
Monoblasts	immune system process	11	2.70E-05	2.40E-02
	response to bacterium	5	3.00E-05	1.30E-02
	apoptotic process	13	3.50E-05	1.00E-02
	innate immune response	11	4.00E-05	8.60E-03
	defense response to fungus	4	8.50E-05	1.50E-02
Monocytes	immune system process	15	7.00E-09	6.90E-06
	inflammatory response	13	1.50E-07	7.50E-05
	immune response	11	1.10E-06	3.60E-04
	lipopolysaccharide-mediated signaling pathway	5	1.70E-05	4.20E-03
	positive regulation of cytokine secretion	5	2.50E-05	4.90E-03
	positive chemotaxis	4	5.40E-05	8.80E-03
	regulation of cell shape	7	7.20E-05	1.00E-02
	positive regulation of nitric oxide biosynthetic process	5	7.60E-05	9.40E-03
	humoral immune response	5	1.40E-04	1.50E-02
	immunoglobulin mediated immune response	4	1.80E-04	1.70E-02
	innate immune response	10	1.80E-04	1.60E-02
	positive regulation of inflammatory response	5	2.80E-04	2.30E-02
	cellular response to organic substance	4	6.00E-04	4.50E-02
Myeloblasts	myeloid cell differentiation	4	2.80E-04	1.80E-01
Myelocytes	positive regulation of gene expression	11	2.60E-05	2.20E-02
Neutrophils	neutrophil chemotaxis	7	1.10E-06	9.50E-04
	inflammatory response	11	7.30E-06	3.10E-03
	response to lipopolysaccharide	8	5.30E-05	1.50E-02
	leukocyte cell-cell adhesion	4	2.20E-04	4.50E-02
Pro-B cells	B cell receptor signaling pathway	7	3.10E-07	2.30E-04
Pre-B cells	B cell activation	6	3.30E-07	2.10E-04
	immune system process	13	5.40E-07	1.70E-04
	immune response	11	1.20E-06	2.60E-04
	antigen processing and presentation of exogenous peptide antigen via MHC class II	4	4.50E-05	7.00E-03
	antigen processing and presentation	5	1.60E-04	2.10E-02
	B cell receptor signaling pathway	5	1.80E-04	1.80E-02
T-NK cells	adaptive immune response	15	6.00E-15	4.60E-12
	immune system process	19	3.80E-13	1.50E-10
	T cell receptor signaling pathway	9	1.30E-10	3.40E-08
	T cell differentiation	8	1.10E-09	2.10E-07
	immune response	10	7.70E-06	1.20E-03
	positive regulation of T cell proliferation	6	1.60E-05	2.00E-03
	positive regulation of alpha-beta T cell proliferation	4	1.80E-05	2.00E-03
	negative regulation of T cell apoptotic process	4	1.80E-05	2.00E-03
	positive regulation of gene expression	11	2.60E-05	2.50E-03
	negative thymic T cell selection	4	4.00E-05	3.40E-03
	positive regulation of T cell activation	4	7.50E-05	5.70E-03
	positive regulation of interferon-gamma production	5	1.20E-04	8.50E-03
	positive regulation of natural killer cell mediated cytotoxicity	4	1.40E-04	9.10E-03
	positive regulation of calcium-mediated signaling	4	2.20E-04	1.30E-02
	T cell receptor V(D)J recombination	3	2.40E-04	1.30E-02
	inflammatory response	9	2.90E-04	1.50E-02
	T cell activation	4	6.20E-04	2.90E-02
	intracellular signal transduction	9	7.90E-04	3.50E-02
	positive regulation of isotype switching to IgG isotypes	3	1.10E-03	4.40E-02
	alpha-beta T cell differentiation	3	1.10E-03	4.40E-02
	peptidyl-tyrosine autophosphorylation	4	1.10E-03	4.20E-02
Pericytes	collagen fibril organization	8	1.40E-09	1.40E-06
	cell adhesion	16	4.40E-08	2.30E-05
	ossification	8	8.30E-07	2.80E-04
	osteoblast differentiation	8	2.50E-06	6.30E-04
	negative regulation of cell migration	7	2.30E-05	4.60E-03
	extracellular matrix organization	7	3.40E-05	5.80E-03
	blood vessel development	6	3.90E-05	5.70E-03
	negative regulation of angiogenesis	6	4.20E-05	5.40E-03
	cell migration	8	7.60E-05	8.50E-03
	positive regulation of cell proliferation	12	1.50E-04	1.60E-02
	organ regeneration	5	2.30E-04	2.10E-02
	skeletal system development	6	2.80E-04	2.30E-02
	heart development	8	5.10E-04	3.90E-02
	kidney development	6	6.80E-04	4.80E-02
	response to glucocorticoid	5	7.10E-04	4.70E-02
Endothelial cells	single organismal cell-cell adhesion	7	1.20E-05	8.70E-03
	cell adhesion	10	4.50E-04	1.50E-01
	angiogenesis	7	9.20E-04	2.00E-01
Megakaryocytes	blood coagulation	11	1.60E-11	1.20E-08
	hemostasis	7	1.20E-07	4.90E-05
	platelet aggregation	6	1.40E-06	3.70E-04
	cell adhesion	12	3.90E-05	7.50E-03
	platelet activation	5	4.70E-05	7.30E-03
	positive regulation of cell adhesion	5	2.00E-04	2.50E-02
Basophils	positive regulation of mast cell degranulation	6	1.50E-08	1.60E-05
	immune response	13	1.90E-08	9.90E-06
	inflammatory response	12	1.90E-06	6.60E-04
	Fc-epsilon receptor signaling pathway	4	3.00E-05	7.70E-03
	positive regulation of ERK1 and ERK2 cascade	8	6.00E-05	1.20E-02
	adaptive immune response	7	9.20E-05	1.60E-02
	regulation of cell proliferation	8	1.90E-04	2.80E-02
	positive regulation of calcium-mediated signaling	4	2.60E-04	3.40E-02
	signal transduction	18	2.60E-04	3.00E-02
	positive regulation of T cell proliferation	5	3.60E-04	3.70E-02
	positive regulation of phosphatidylinositol 3-kinase signaling	5	3.60E-04	3.70E-02
	osteoclast differentiation	4	4.60E-04	4.30E-02
	neutrophil chemotaxis	5	4.80E-04	4.00E-02
	relaxation of cardiac muscle	3	5.60E-04	4.40E-02
